# Supplementary material for: Physical Activity, Nutritional Behaviours and Depressive Symptoms in Women with Hashimoto’s Disease
Source: Healthcare (Basel). 2025 Mar 13;13(6):620. doi: 10.3390/healthcare13060620 (PMC11942261; doi:10.3390/healthcare13060620)
Supplement: Supplementary file 1 [file healthcare-13-00620-s001.zip]

Archive with 1 entries (1 files):
- healthcare-3476632-supplementary.pdf
